# Supplementary material for: The acylative kinetic resolution of 1,2-azaborine naphthols
Source: Chem Sci. 2026 Apr 9;17(23):11412–21. doi: 10.1039/d6sc02046a (PMC13140100; doi:10.1039/d6sc02046a)
Supplement: SC-017-D6SC02046A-s002 [file SC-017-D6SC02046A-s002.cif]

# Supplementary Information (SI) for Chemical Science.
# This journal is © The Royal Society of Chemistry 2026

####################################################################### 
# 
# This file contains crystal structure data downloaded from the 
# Cambridge Structural Database (CSD) hosted by the Cambridge 
# Crystallographic Data Centre (CCDC).
# 
# Full information about CCDC data access policies and citation 
# guidelines are available at http://www.ccdc.cam.ac.uk/access/V1 
# 
# Audit and citation data items may have been added by the CCDC. 
# Please retain this information to preserve the provenance of 
# this file and to allow appropriate attribution of the data. 
# 
#######################################################################

data_15
_database_code_depnum_ccdc_archive 'CCDC 2536174'
loop_
_audit_author_name
_audit_author_address
'Aidan McKay'
;University of St Andrews
United Kingdom
;
_audit_update_record             
;
2026-03-09 deposited with the CCDC.	2026-04-07 downloaded from the CCDC.
;
_audit_creation_date             2026-03-02
_audit_creation_method           
;
Olex2 1.5
(compiled 2025.07.13 svn.rb7424aed for OlexSys, GUI svn.r7314)
;
_shelx_SHELXL_version_number     2019/3
# start Validation Reply Form
_vrf_PLAT420_15                  
;
PROBLEM: D-H Bond Without Acceptor O19 --H19 . Please Check
RESPONSE: Appears to be forming an O---H...pi contact in the absence of
 additional conventional hydrogen bond acceptors.
;
_chemical_name_common            ?
_chemical_name_systematic        ?
_chemical_formula_moiety         'C26 H22 B N O'
_chemical_formula_sum            'C26 H22 B N O'
_chemical_formula_weight         375.25
_chemical_absolute_configuration ad
_chemical_melting_point          ?
loop_
_atom_type_symbol
_atom_type_description
_atom_type_scat_dispersion_real
_atom_type_scat_dispersion_imag
_atom_type_scat_source
C C 0.0181 0.0091 'International Tables Vol C Tables 4.2.6.8 and 6.1.1.4'
H H 0.0000 0.0000 'International Tables Vol C Tables 4.2.6.8 and 6.1.1.4'
B B 0.0090 0.0039 'International Tables Vol C Tables 4.2.6.8 and 6.1.1.4'
N N 0.0311 0.0180 'International Tables Vol C Tables 4.2.6.8 and 6.1.1.4'
O O 0.0492 0.0322 'International Tables Vol C Tables 4.2.6.8 and 6.1.1.4'

_shelx_space_group_comment       
;
The symmetry employed for this shelxl refinement is uniquely defined
by the following loop, which should always be used as a source of
symmetry information in preference to the above space-group names.
They are only intended as comments.
;
_space_group_crystal_system      monoclinic
_space_group_IT_number           4
_space_group_name_H-M_alt        P21
_space_group_name_Hall           'P 2yb'
loop_
_space_group_symop_operation_xyz
'x, y, z'
'-x, y+1/2, -z'

_cell_length_a                   8.6777(2)
_cell_length_b                   11.3747(2)
_cell_length_c                   10.3590(3)
_cell_angle_alpha                90
_cell_angle_beta                 108.099(2)
_cell_angle_gamma                90
_cell_volume                     971.91(4)
_cell_formula_units_Z            2
_cell_measurement_reflns_used    12968
_cell_measurement_temperature    100.0(6)
_cell_measurement_theta_max      73.1310
_cell_measurement_theta_min      4.4580
_shelx_estimated_absorpt_T_max   0.977
_shelx_estimated_absorpt_T_min   0.857
_exptl_absorpt_coefficient_mu    0.591
_exptl_absorpt_correction_T_max  1.000
_exptl_absorpt_correction_T_min  0.487
_exptl_absorpt_correction_type   gaussian
_exptl_absorpt_process_details   
;
CrysAlisPro 1.171.44.121a (Rigaku Oxford Diffraction, 2025)
Numerical absorption correction based on gaussian integration over
a multifaceted crystal model
Empirical absorption correction using spherical harmonics,
implemented in SCALE3 ABSPACK scaling algorithm.
;
_exptl_absorpt_special_details   ?
_exptl_crystal_colour            colourless
_exptl_crystal_colour_primary    colourless
_exptl_crystal_density_diffrn    1.282
_exptl_crystal_density_meas      ?
_exptl_crystal_density_method    ?
_exptl_crystal_description       rod
_exptl_crystal_F_000             396
loop_
_exptl_crystal_face_index_h
_exptl_crystal_face_index_k
_exptl_crystal_face_index_l
_exptl_crystal_face_perp_dist
0 0 -1 0.0196
0 0 1 0.0154
1 7 -1 0.1293
-1 -7 0 0.1402
5 -1 1 0.0232
-5 1 -1 0.0232
3 0 -6 0.0206
-3 0 6 0.0206

_exptl_crystal_size_max          0.27
_exptl_crystal_size_mid          0.06
_exptl_crystal_size_min          0.04
_exptl_transmission_factor_max   ?
_exptl_transmission_factor_min   ?
_diffrn_reflns_av_R_equivalents  0.0469
_diffrn_reflns_av_unetI/netI     0.0225
_diffrn_reflns_Laue_measured_fraction_full 0.997
_diffrn_reflns_Laue_measured_fraction_max 0.976
_diffrn_reflns_limit_h_max       10
_diffrn_reflns_limit_h_min       -10
_diffrn_reflns_limit_k_max       14
_diffrn_reflns_limit_k_min       -13
_diffrn_reflns_limit_l_max       12
_diffrn_reflns_limit_l_min       -11
_diffrn_reflns_number            34520
_diffrn_reflns_point_group_measured_fraction_full 0.996
_diffrn_reflns_point_group_measured_fraction_max 0.962
_diffrn_reflns_theta_full        67.684
_diffrn_reflns_theta_max         74.537
_diffrn_reflns_theta_min         4.491
_diffrn_ambient_environment      N~2~
_diffrn_ambient_temperature      100.0(6)
_diffrn_detector                 'Hybrid Pixel Array Detector'
_diffrn_detector_area_resol_mean 10.0000
_diffrn_detector_type            'HyPix-Arc 100'
_diffrn_measured_fraction_theta_full 0.997
_diffrn_measured_fraction_theta_max 0.976
_diffrn_measurement_details      
;
List of Runs (angles in degrees, time in seconds):

  # Type    Start    End  Width  t~exp~   \w     \q     \k     \f   Frames
#--------------------------------------------------------------------------
  1  \w     24.00 110.00   0.50    0.20    --   94.65-127.00-131.00  172
  2  \w      1.00 102.00   0.50    0.05    --   50.17-127.00-131.00  202
  3  \w      1.00 102.00   0.50    0.05    --   50.17-127.00-131.00  202
  4  \w     30.00  98.00   0.50    0.20    --   94.65 -95.00-120.00  136
  5  \w     13.00 113.00   0.50    0.05    --   50.17-145.00  60.00  200
  6  \w     25.00 121.00   0.50    0.20    --   94.65-145.00  60.00  192
  7  \w     29.00  59.00   0.50    0.20    --   94.65 -95.00  90.00   60
  8  \w     76.00 102.00   0.50    0.20    --   94.65 -95.00  90.00   52
  9  \w     76.00 102.00   0.50    0.20    --   94.65 -95.00  30.00   52
 10  \w     22.00  51.00   0.50    0.20    --   94.65 -45.00  90.00   58
 11  \w     14.00  40.00   0.50    0.05    --   42.00  83.00 169.59   52
 12  \w     10.00  38.00   0.50    0.05    --   38.00  84.00  71.38   56
 13  \w    -40.00   5.00   0.50    0.05    --    6.00 118.00  12.48   90
 14  \w    -30.00   2.00   0.50    0.05    --   18.00 122.00-102.54   64
 15  \w     20.00  52.00   0.50    0.05    --   46.00  79.00-106.75   64
 16  \w     24.00  52.00   0.50    0.05    --   50.00  79.00 -89.10   56
 17  \w     21.00  52.00   0.50    0.05    --   46.00  76.00 -61.33   62
 18  \w     25.00  52.00   0.50    0.05    --   50.00  76.00-161.77   54
 19  \w     25.00  52.00   0.50    0.05    --   50.00  77.00 -21.24   54
 20  \w     24.00  52.00   0.50    0.05    --   50.00  78.00  35.21   56
 21  \w     25.00  52.00   0.50    0.05    --   50.00  76.00  92.16   54
 22  \w     24.00  52.00   0.50    0.05    --   50.00  79.00 142.55   56
 23  \w     44.00 132.00   0.50    0.05    --   62.00  68.00 146.80  176
 24  \w     75.00 101.00   0.50    0.20    --   94.65  77.00  30.00   52
 25  \w    118.00 144.00   0.50    0.20    --   94.65  77.00  30.00   52
 26  \w     79.00 145.00   0.50    0.20    --   94.65  77.00   0.00  132
 27  \w     75.00 107.00   0.50    0.20    --   94.65  77.00 -60.00   64
 28  \w     40.00 128.00   0.50    0.05    --   58.00  69.00-129.65  176
 29  \w     77.00 166.00   0.50    0.20    --   94.65 127.00 -55.00  178
 30  \w     65.00 120.00   0.50    0.05    --   50.17 145.00 112.00  110
 31  \w     65.00 164.00   0.50    0.20    --   94.65 145.00 112.00  198
 32  \w    -51.00 -22.00   0.50    0.20    --  -91.62  45.00 120.00   58
 33  \w   -104.00 -25.00   0.50    0.20    --  -91.62  77.00 150.00  158
 34  \w    -69.00 -22.00   0.50    0.20    --  -91.62  61.00 -60.00   94
 35  \w   -104.00 -30.00   0.50    0.20    --  -99.00 114.00  -0.71  148
 36  \w   -106.00 -21.00   0.50    0.20    --  -91.62 125.00 -90.00  170
 37  \w   -109.00 -21.00   0.50    0.20    --  -91.62 127.00 -55.00  176
 38  \w   -102.00  -1.00   0.50    0.05    --  -51.05 127.00 -55.00  202
 39  \w   -121.00 -22.00   0.50    0.20    --  -91.62 145.00 112.00  198
 40  \w   -114.00 -13.00   0.50    0.05    --  -51.05 145.00 112.00  202
 41  \w    -48.00   4.00   0.50    0.05    --   -2.00 119.00 164.43  104
 42  \w   -102.00 -76.00   0.50    0.20    --  -86.00 -59.00  21.57   52
 43  \w   -104.00 -76.00   0.50    0.20    --  -91.62 -77.00  60.00   56
 44  \w   -152.00 -75.00   0.50    0.20    --  -91.62 -77.00   0.00  154
 45  \w   -105.00 -77.00   0.50    0.20    --  -91.62 -77.00 -30.00   56
 46  \w   -115.00 -80.00   0.50    0.20    --  -99.00 -73.00 -11.65   70
 47  \w   -162.00 -75.00   0.50    0.20    --  -99.00 -75.00-166.24  174
 48  \w   -166.00 -80.00   0.50    0.20    --  -99.00 -76.00-121.52  172
 49  \w   -138.00 -78.00   0.50    0.20    --  -99.00 -74.00-109.07  120
 50  \w   -145.00-112.00   0.50    0.20    --  -99.00 -72.00 -83.73   66
 51  \w   -107.00 -76.00   0.50    0.20    --  -99.00 -72.00 -83.73   62
 52  \w   -164.00-139.00   0.50    0.20    --  -99.00 -73.00 -11.65   50
 53  \w   -114.00 -75.00   0.50    0.20    --  -99.00 -73.00 170.37   78
 54  \w   -163.00 -77.00   0.50    0.20    --  -99.00 -73.00 158.17  172
 55  \w   -144.00 -73.00   0.50    0.20    --  -94.00 -71.00 129.43  142
 56  \w   -161.00 -76.00   0.50    0.20    --  -99.00 -72.00 111.07  170
 57  \w    -81.00 -55.00   0.50    0.05    --  -74.00 -69.00 138.49   52
 58  \w    -87.00 -57.00   0.50    0.05    --  -74.00 -69.00 167.55   60
 59  \w    -80.00 -54.00   0.50    0.05    --  -70.00 -68.00 108.72   52
 60  \w   -133.00-108.00   0.50    0.05    --  -70.00 -69.00 -49.54   50
 61  \w    -77.00 -51.00   0.50    0.05    --  -70.00 -69.00 -49.54   52
 62  \w    -90.00 -64.00   0.50    0.20    --  -82.00 -68.00 -76.11   52
 63  \w   -104.00 -78.00   0.50    0.20    --  -99.00 -71.00-156.03   52
 64  \w    -84.00 -58.00   0.50    0.05    --  -74.00 -67.00-177.08   52
 65  \w    -86.00 -60.00   0.50    0.05    --  -74.00 -68.00-122.08   52
 66  \w   -126.00 -73.00   0.50    0.20    --  -90.00 -69.00 -71.56  106
 67  \w    -93.00 -67.00   0.50    0.20    --  -82.00 -66.00   3.91   52
 68  \w    -94.00 -69.00   0.50    0.20    --  -86.00 -67.00  57.31   50
 69  \w    -89.00 -63.00   0.50    0.20    --  -78.00 -67.00  51.58   52
 70  \w    -94.00 -68.00   0.50    0.20    --  -86.00 -68.00 106.13   52
 71  \w   -136.00 -50.00   0.50    0.05    --  -66.00 -66.00  16.73  172
 72  \w   -154.00-127.00   0.50    0.20    --  -86.00 -67.00  57.31   54
 73  \w    -99.00 -62.00   0.50    0.20    --  -78.00 -66.00  -6.30   74
 74  \w    -93.00 -62.00   0.50    0.20    --  -78.00 -66.00 -59.64   62
 75  \w    -89.00 -63.00   0.50    0.20    --  -78.00 -65.00 -26.35   52
 76  \w   -164.00 -84.00   0.50    0.20    --  -99.00 -65.00 -33.02  160
 77  \w   -143.00-112.00   0.50    0.20    --  -86.00 -65.00-113.78   62
 78  \w   -116.00 -62.00   0.50    0.20    --  -78.00 -66.00-167.58  108
 79  \w    -80.00 -55.00   0.50    0.05    --  -70.00 -65.00-161.93   50
 80  \w   -102.00 -73.00   0.50    0.20    --  -86.00 -65.00-113.78   58
 81  \w    -98.00 -69.00   0.50    0.20    --  -82.00 -63.00-103.32   58
 82  \w    -91.00 -56.00   0.50    0.05    --  -70.00 -64.00-112.60   70
 83  \w    -91.00 -65.00   0.50    0.20    --  -78.00 -63.00-146.32   52
 84  \w   -137.00 -52.00   0.50    0.05    --  -66.00 -64.00 -98.48  170
 85  \w   -149.00-123.00   0.50    0.20    --  -82.00 -63.00-103.32   52
 86  \w   -143.00-117.00   0.50    0.20    --  -78.00 -63.00 -50.49   52
 87  \w   -133.00 -50.00   0.50    0.05    --  -62.00 -62.00 -79.90  166
 88  \w    -90.00 -65.00   0.50    0.20    --  -78.00 -63.00 -50.49   50
 89  \w   -133.00 -50.00   0.50    0.05    --  -62.00 -62.00 -79.90  166
 90  \w   -137.00 -54.00   0.50    0.05    --  -66.00 -62.00  -2.37  166
 91  \w    -83.00 -56.00   0.50    0.05    --  -66.00 -62.00  55.00   54
 92  \w    -81.00 -56.00   0.50    0.05    --  -70.00 -64.00  70.19   50
 93  \w   -100.00 -69.00   0.50    0.20    --  -82.00 -63.00  78.98   62
 94  \w   -106.00 -77.00   0.50    0.20    --  -86.00 -61.00  70.61   58
 95  \w   -157.00-112.00   0.50    0.20    --  -86.00 -61.00  70.61   90
 96  \w   -140.00 -68.00   0.50    0.20    --  -78.00 -62.00 149.24  144
 97  \w   -121.00 -65.00   0.50    0.05    --  -51.05-145.00  60.00  112
 98  \w   -161.00 -65.00   0.50    0.20    --  -91.62-145.00  60.00  192
 99  \w   -162.00 -77.00   0.50    0.20    --  -91.62-127.00-131.00  170
;
_diffrn_measurement_device       'four-circle diffractometer'
_diffrn_measurement_device_type  
'XtaLAB Synergy, Single source at home/near, HyPix-Arc 100'
_diffrn_measurement_method       '\w scans'
_diffrn_orient_matrix_type       
'CrysAlisPro convention (1999,Acta A55,543-557)'
_diffrn_orient_matrix_UB_11      -0.1812862000
_diffrn_orient_matrix_UB_12      -0.0080498000
_diffrn_orient_matrix_UB_13      -0.0124499000
_diffrn_orient_matrix_UB_21      0.0078846000
_diffrn_orient_matrix_UB_22      -0.1349852000
_diffrn_orient_matrix_UB_23      -0.0090580000
_diffrn_orient_matrix_UB_31      0.0442480000
_diffrn_orient_matrix_UB_32      -0.0084036000
_diffrn_orient_matrix_UB_33      0.1556376000
_diffrn_radiation_monochromator  mirror
_diffrn_radiation_probe          x-ray
_diffrn_radiation_type           'Cu K\a'
_diffrn_radiation_wavelength     1.54184
_diffrn_source                   'micro-focus sealed X-ray tube'
_diffrn_source_type              'PhotonJet (Cu) X-ray Source'
_reflns_Friedel_coverage         0.872
_reflns_Friedel_fraction_full    0.995
_reflns_Friedel_fraction_max     0.946
_reflns_number_gt                3684
_reflns_number_total             3812
_reflns_special_details          
;
 Reflections were merged by SHELXL according to the crystal
 class for the calculation of statistics and refinement.
 
 _reflns_Friedel_fraction is defined as the number of unique
 Friedel pairs measured divided by the number that would be
 possible theoretically, ignoring centric projections and
 systematic absences.
;
_reflns_threshold_expression     'I > 2\s(I)'
_computing_cell_refinement       'CrysAlisPro 1.171.44.121a (Rigaku OD, 2025)'
_computing_data_collection       
'CrysAlisPro system (CCD 44.121a 64-bit (release 04-09-2025))'
_computing_data_reduction        'CrysAlisPro 1.171.44.121a (Rigaku OD, 2025)'
_computing_molecular_graphics    'Olex2 1.5 (Dolomanov et al., 2009)'
_computing_publication_material  'Olex2 1.5 (Dolomanov et al., 2009)'
_computing_structure_refinement  'SHELXL 2019/3 (Sheldrick, 2015)'
_computing_structure_solution    'SHELXT 2018/2 (Sheldrick, 2018)'
_refine_diff_density_max         0.150
_refine_diff_density_min         -0.154
_refine_diff_density_rms         0.036
_refine_ls_abs_structure_details 
;
 Flack x determined using 1654 quotients [(I+)-(I-)]/[(I+)+(I-)]
 (Parsons, Flack and Wagner, Acta Cryst. B69 (2013) 249-259).
;
_refine_ls_abs_structure_Flack   -0.05(9)
_refine_ls_extinction_coef       .
_refine_ls_extinction_method     none
_refine_ls_goodness_of_fit_ref   1.071
_refine_ls_hydrogen_treatment    mixed
_refine_ls_matrix_type           full
_refine_ls_number_parameters     267
_refine_ls_number_reflns         3812
_refine_ls_number_restraints     2
_refine_ls_R_factor_all          0.0303
_refine_ls_R_factor_gt           0.0292
_refine_ls_restrained_S_all      1.071
_refine_ls_shift/su_max          0.000
_refine_ls_shift/su_mean         0.000
_refine_ls_structure_factor_coef Fsqd
_refine_ls_weighting_details     
'w=1/[\s^2^(Fo^2^)+(0.0480P)^2^+0.0827P] where P=(Fo^2^+2Fc^2^)/3'
_refine_ls_weighting_scheme      calc
_refine_ls_wR_factor_gt          0.0764
_refine_ls_wR_factor_ref         0.0771
_refine_special_details          
;
Hydrogens placed in calculated positions except for OH hydrogen which was
 located from the difference Fourier map and refined isotropically subject to a
 distance restraint.
;
_olex2_refinement_description    
;
1. Fixed Uiso
 At 1.2 times of:
  All C(H) groups, All C(H,H) groups
 At 1.5 times of:
  All C(H,H,H) groups
2. Restrained distances
 O19-H19
 0.98 with sigma of 0.02
3.a Secondary CH2 refined with riding coordinates:
 C11(H11A,H11B)
3.b Aromatic/amide H refined with riding coordinates:
 C4(H4), C5(H5), C6(H6), C7(H7), C8(H8), C13(H13), C14(H14), C15(H15),
 C16(H16), C17(H17), C20(H20), C21(H21), C22(H22), C23(H23), C24(H24), C25(H25)
3.c Idealised Me refined as rotating group:
 C28(H28A,H28B,H28C)
;
_atom_sites_solution_hydrogens   mixed
_atom_sites_solution_primary     dual
_atom_sites_solution_secondary   ?
loop_
_atom_site_label
_atom_site_type_symbol
_atom_site_fract_x
_atom_site_fract_y
_atom_site_fract_z
_atom_site_U_iso_or_equiv
_atom_site_adp_type
_atom_site_occupancy
_atom_site_site_symmetry_order
_atom_site_calc_flag
_atom_site_refinement_flags_posn
_atom_site_refinement_flags_adp
_atom_site_refinement_flags_occupancy
_atom_site_disorder_assembly
_atom_site_disorder_group
O19 O 0.36924(15) 0.26339(12) 0.70259(14) 0.0242(3) Uani 1 1 d D . . . .
H19 H 0.364(3) 0.1786(19) 0.709(3) 0.048(8) Uiso 1 1 d D . . . .
N1 N 0.40853(16) 0.57127(12) 0.63179(15) 0.0166(3) Uani 1 1 d . . . . .
C3 C 0.2403(2) 0.51610(15) 0.78371(18) 0.0181(4) Uani 1 1 d . . . . .
C4 C 0.1239(2) 0.58945(16) 0.70864(19) 0.0189(4) Uani 1 1 d . . . . .
H4 H 0.027110 0.598213 0.732276 0.023 Uiso 1 1 calc R U . . .
C5 C 0.0147(2) 0.72831(15) 0.5188(2) 0.0216(4) Uani 1 1 d . . . . .
H5 H -0.080469 0.736016 0.544987 0.026 Uiso 1 1 calc R U . . .
C6 C 0.0257(2) 0.78952(16) 0.4076(2) 0.0232(4) Uani 1 1 d . . . . .
H6 H -0.061030 0.838247 0.357216 0.028 Uiso 1 1 calc R U . . .
C7 C 0.1663(2) 0.77913(15) 0.3697(2) 0.0220(4) Uani 1 1 d . . . . .
H7 H 0.174759 0.820987 0.292868 0.026 Uiso 1 1 calc R U . . .
C8 C 0.2931(2) 0.70861(16) 0.44288(19) 0.0195(4) Uani 1 1 d . . . . .
H8 H 0.388061 0.702919 0.416080 0.023 Uiso 1 1 calc R U . . .
C9 C 0.2831(2) 0.64522(15) 0.55651(19) 0.0174(4) Uani 1 1 d . . . . .
C10 C 0.1402(2) 0.65458(15) 0.59490(19) 0.0182(4) Uani 1 1 d . . . . .
C11 C 0.5546(2) 0.56466(15) 0.58885(18) 0.0186(4) Uani 1 1 d . . . . .
H11A H 0.642715 0.528750 0.663352 0.022 Uiso 1 1 calc R U . . .
H11B H 0.588652 0.645738 0.575914 0.022 Uiso 1 1 calc R U . . .
C12 C 0.5374(2) 0.49597(15) 0.46036(19) 0.0184(4) Uani 1 1 d . . . . .
C13 C 0.4007(2) 0.43016(16) 0.3927(2) 0.0203(4) Uani 1 1 d . . . . .
H13 H 0.310580 0.428387 0.426334 0.024 Uiso 1 1 calc R U . . .
C14 C 0.3953(2) 0.36697(16) 0.2763(2) 0.0229(4) Uani 1 1 d . . . . .
H14 H 0.301313 0.322603 0.230865 0.028 Uiso 1 1 calc R U . . .
C15 C 0.5262(2) 0.36832(16) 0.2260(2) 0.0233(4) Uani 1 1 d . . . . .
H15 H 0.521860 0.325386 0.146265 0.028 Uiso 1 1 calc R U . . .
C16 C 0.6632(2) 0.43277(17) 0.2930(2) 0.0235(4) Uani 1 1 d . . . . .
H16 H 0.753412 0.433697 0.259471 0.028 Uiso 1 1 calc R U . . .
C17 C 0.6691(2) 0.49590(16) 0.40892(19) 0.0197(4) Uani 1 1 d . . . . .
H17 H 0.763684 0.539726 0.454163 0.024 Uiso 1 1 calc R U . . .
C18 C 0.5353(2) 0.41575(15) 0.82390(18) 0.0174(4) Uani 1 1 d . . . . .
C19 C 0.5097(2) 0.29654(16) 0.80118(18) 0.0189(4) Uani 1 1 d . . . . .
C20 C 0.6204(2) 0.21038(16) 0.8728(2) 0.0216(4) Uani 1 1 d . . . . .
H20 H 0.597715 0.129347 0.853929 0.026 Uiso 1 1 calc R U . . .
C21 C 0.7602(2) 0.24392(15) 0.96925(19) 0.0204(4) Uani 1 1 d . . . . .
H21 H 0.834750 0.185800 1.017196 0.025 Uiso 1 1 calc R U . . .
C22 C 0.9390(2) 0.40073(17) 1.09939(19) 0.0215(4) Uani 1 1 d . . . . .
H22 H 1.014223 0.343099 1.147515 0.026 Uiso 1 1 calc R U . . .
C23 C 0.9716(2) 0.51739(17) 1.1289(2) 0.0229(4) Uani 1 1 d . . . . .
H23 H 1.068691 0.540295 1.196647 0.027 Uiso 1 1 calc R U . . .
C24 C 0.8595(2) 0.60323(17) 1.0578(2) 0.0238(4) Uani 1 1 d . . . . .
H24 H 0.881647 0.684095 1.078244 0.029 Uiso 1 1 calc R U . . .
C25 C 0.7191(2) 0.57113(16) 0.95955(19) 0.0206(4) Uani 1 1 d . . . . .
H25 H 0.645442 0.630279 0.913014 0.025 Uiso 1 1 calc R U . . .
C26 C 0.6817(2) 0.45060(15) 0.92596(18) 0.0171(4) Uani 1 1 d . . . . .
C27 C 0.7955(2) 0.36447(16) 0.99872(18) 0.0181(4) Uani 1 1 d . . . . .
C28 C 0.2149(2) 0.44742(16) 0.89972(19) 0.0224(4) Uani 1 1 d . . . . .
H28A H 0.291408 0.474730 0.985498 0.034 Uiso 1 1 calc R U . . .
H28B H 0.233043 0.363665 0.887643 0.034 Uiso 1 1 calc R U . . .
H28C H 0.103694 0.459175 0.901517 0.034 Uiso 1 1 calc R U . . .
B2 B 0.3963(2) 0.50393(17) 0.7443(2) 0.0173(4) Uani 1 1 d . . . . .

loop_
_atom_site_aniso_label
_atom_site_aniso_U_11
_atom_site_aniso_U_22
_atom_site_aniso_U_33
_atom_site_aniso_U_23
_atom_site_aniso_U_13
_atom_site_aniso_U_12
O19 0.0223(6) 0.0190(6) 0.0267(7) -0.0041(5) 0.0009(5) -0.0016(5)
N1 0.0152(7) 0.0173(7) 0.0170(7) -0.0005(6) 0.0046(5) 0.0013(5)
C3 0.0202(8) 0.0162(8) 0.0172(9) -0.0037(7) 0.0048(7) -0.0030(7)
C4 0.0168(8) 0.0177(8) 0.0233(10) -0.0043(7) 0.0079(7) -0.0007(7)
C5 0.0176(8) 0.0177(9) 0.0274(10) -0.0018(8) 0.0042(8) -0.0002(7)
C6 0.0198(9) 0.0186(8) 0.0265(10) 0.0015(8) 0.0002(7) 0.0014(7)
C7 0.0260(9) 0.0174(9) 0.0198(9) 0.0011(7) 0.0029(7) -0.0017(7)
C8 0.0211(9) 0.0179(8) 0.0193(10) -0.0007(7) 0.0058(7) -0.0015(7)
C9 0.0175(8) 0.0148(8) 0.0180(9) -0.0027(7) 0.0025(7) -0.0014(7)
C10 0.0186(8) 0.0151(9) 0.0196(10) -0.0022(7) 0.0041(7) -0.0010(6)
C11 0.0156(7) 0.0208(9) 0.0196(9) 0.0016(7) 0.0055(6) 0.0003(7)
C12 0.0187(8) 0.0154(8) 0.0204(10) 0.0042(7) 0.0054(7) 0.0036(7)
C13 0.0179(8) 0.0209(9) 0.0228(10) 0.0021(7) 0.0072(7) 0.0029(7)
C14 0.0198(8) 0.0215(9) 0.0246(10) 0.0005(8) 0.0027(7) 0.0019(7)
C15 0.0274(9) 0.0207(9) 0.0210(10) -0.0008(8) 0.0064(8) 0.0053(7)
C16 0.0249(9) 0.0225(9) 0.0263(10) 0.0052(8) 0.0127(8) 0.0050(7)
C17 0.0184(8) 0.0188(8) 0.0223(10) 0.0032(7) 0.0069(7) 0.0014(7)
C18 0.0186(8) 0.0172(8) 0.0172(9) 0.0013(7) 0.0069(7) 0.0019(7)
C19 0.0178(8) 0.0206(9) 0.0185(9) -0.0012(8) 0.0057(7) -0.0008(7)
C20 0.0249(9) 0.0159(8) 0.0247(10) -0.0008(7) 0.0090(8) 0.0010(7)
C21 0.0206(8) 0.0199(9) 0.0216(10) 0.0049(7) 0.0077(7) 0.0047(7)
C22 0.0164(8) 0.0294(10) 0.0195(9) 0.0033(8) 0.0070(7) 0.0032(7)
C23 0.0165(8) 0.0297(10) 0.0216(10) -0.0029(8) 0.0046(7) -0.0033(7)
C24 0.0217(8) 0.0209(9) 0.0289(10) -0.0045(8) 0.0081(8) -0.0034(7)
C25 0.0204(8) 0.0175(9) 0.0234(10) 0.0006(7) 0.0060(7) 0.0018(7)
C26 0.0162(8) 0.0192(8) 0.0175(9) 0.0001(7) 0.0075(7) 0.0005(6)
C27 0.0191(8) 0.0207(9) 0.0165(9) 0.0013(7) 0.0085(7) 0.0015(7)
C28 0.0252(9) 0.0219(9) 0.0221(10) 0.0001(8) 0.0102(8) 0.0001(7)
B2 0.0169(9) 0.0148(9) 0.0182(10) -0.0026(8) 0.0026(7) -0.0015(7)

_geom_special_details            
;
 All esds (except the esd in the dihedral angle between two l.s. planes)
 are estimated using the full covariance matrix.  The cell esds are taken
 into account individually in the estimation of esds in distances, angles
 and torsion angles; correlations between esds in cell parameters are only
 used when they are defined by crystal symmetry.  An approximate (isotropic)
 treatment of cell esds is used for estimating esds involving l.s. planes.
;
loop_
_geom_bond_atom_site_label_1
_geom_bond_atom_site_label_2
_geom_bond_distance
_geom_bond_site_symmetry_2
_geom_bond_publ_flag
O19 H19 0.97(2) . ?
O19 C19 1.377(2) . ?
N1 C9 1.405(2) . ?
N1 C11 1.470(2) . ?
N1 B2 1.426(3) . ?
C3 C4 1.354(2) . ?
C3 C28 1.506(2) . ?
C3 B2 1.538(2) . ?
C4 H4 0.9500 . ?
C4 C10 1.436(3) . ?
C5 H5 0.9500 . ?
C5 C6 1.374(3) . ?
C5 C10 1.406(2) . ?
C6 H6 0.9500 . ?
C6 C7 1.398(3) . ?
C7 H7 0.9500 . ?
C7 C8 1.382(3) . ?
C8 H8 0.9500 . ?
C8 C9 1.406(3) . ?
C9 C10 1.419(2) . ?
C11 H11A 0.9900 . ?
C11 H11B 0.9900 . ?
C11 C12 1.510(3) . ?
C12 C13 1.393(2) . ?
C12 C17 1.404(2) . ?
C13 H13 0.9500 . ?
C13 C14 1.392(3) . ?
C14 H14 0.9500 . ?
C14 C15 1.390(3) . ?
C15 H15 0.9500 . ?
C15 C16 1.386(3) . ?
C16 H16 0.9500 . ?
C16 C17 1.386(3) . ?
C17 H17 0.9500 . ?
C18 C19 1.383(2) . ?
C18 C26 1.433(2) . ?
C18 B2 1.589(3) . ?
C19 C20 1.411(2) . ?
C20 H20 0.9500 . ?
C20 C21 1.365(3) . ?
C21 H21 0.9500 . ?
C21 C27 1.417(3) . ?
C22 H22 0.9500 . ?
C22 C23 1.372(3) . ?
C22 C27 1.414(2) . ?
C23 H23 0.9500 . ?
C23 C24 1.413(3) . ?
C24 H24 0.9500 . ?
C24 C25 1.372(3) . ?
C25 H25 0.9500 . ?
C25 C26 1.427(2) . ?
C26 C27 1.428(2) . ?
C28 H28A 0.9800 . ?
C28 H28B 0.9800 . ?
C28 H28C 0.9800 . ?

loop_
_geom_angle_atom_site_label_1
_geom_angle_atom_site_label_2
_geom_angle_atom_site_label_3
_geom_angle
_geom_angle_site_symmetry_1
_geom_angle_site_symmetry_3
_geom_angle_publ_flag
C19 O19 H19 105.9(16) . . ?
C9 N1 C11 117.07(14) . . ?
C9 N1 B2 122.26(14) . . ?
B2 N1 C11 120.66(14) . . ?
C4 C3 C28 120.67(16) . . ?
C4 C3 B2 117.67(16) . . ?
C28 C3 B2 121.64(16) . . ?
C3 C4 H4 118.6 . . ?
C3 C4 C10 122.89(15) . . ?
C10 C4 H4 118.6 . . ?
C6 C5 H5 119.0 . . ?
C6 C5 C10 121.90(17) . . ?
C10 C5 H5 119.0 . . ?
C5 C6 H6 120.4 . . ?
C5 C6 C7 119.12(16) . . ?
C7 C6 H6 120.4 . . ?
C6 C7 H7 119.6 . . ?
C8 C7 C6 120.71(17) . . ?
C8 C7 H7 119.6 . . ?
C7 C8 H8 119.6 . . ?
C7 C8 C9 120.72(17) . . ?
C9 C8 H8 119.6 . . ?
N1 C9 C8 122.21(16) . . ?
N1 C9 C10 118.91(15) . . ?
C8 C9 C10 118.88(16) . . ?
C5 C10 C4 120.73(16) . . ?
C5 C10 C9 118.67(16) . . ?
C9 C10 C4 120.60(15) . . ?
N1 C11 H11A 108.3 . . ?
N1 C11 H11B 108.3 . . ?
N1 C11 C12 115.74(14) . . ?
H11A C11 H11B 107.4 . . ?
C12 C11 H11A 108.3 . . ?
C12 C11 H11B 108.3 . . ?
C13 C12 C11 123.85(15) . . ?
C13 C12 C17 118.38(16) . . ?
C17 C12 C11 117.74(15) . . ?
C12 C13 H13 119.8 . . ?
C14 C13 C12 120.50(16) . . ?
C14 C13 H13 119.8 . . ?
C13 C14 H14 119.7 . . ?
C15 C14 C13 120.50(17) . . ?
C15 C14 H14 119.7 . . ?
C14 C15 H15 120.3 . . ?
C16 C15 C14 119.48(17) . . ?
C16 C15 H15 120.3 . . ?
C15 C16 H16 119.9 . . ?
C15 C16 C17 120.22(16) . . ?
C17 C16 H16 119.9 . . ?
C12 C17 H17 119.5 . . ?
C16 C17 C12 120.93(16) . . ?
C16 C17 H17 119.5 . . ?
C19 C18 C26 117.12(16) . . ?
C19 C18 B2 118.34(16) . . ?
C26 C18 B2 124.37(15) . . ?
O19 C19 C18 116.97(16) . . ?
O19 C19 C20 120.05(16) . . ?
C18 C19 C20 122.98(16) . . ?
C19 C20 H20 120.1 . . ?
C21 C20 C19 119.74(17) . . ?
C21 C20 H20 120.1 . . ?
C20 C21 H21 119.6 . . ?
C20 C21 C27 120.77(16) . . ?
C27 C21 H21 119.6 . . ?
C23 C22 H22 119.3 . . ?
C23 C22 C27 121.34(17) . . ?
C27 C22 H22 119.3 . . ?
C22 C23 H23 120.3 . . ?
C22 C23 C24 119.42(17) . . ?
C24 C23 H23 120.3 . . ?
C23 C24 H24 119.6 . . ?
C25 C24 C23 120.77(17) . . ?
C25 C24 H24 119.6 . . ?
C24 C25 H25 119.4 . . ?
C24 C25 C26 121.25(17) . . ?
C26 C25 H25 119.4 . . ?
C25 C26 C18 121.87(15) . . ?
C25 C26 C27 117.57(16) . . ?
C27 C26 C18 120.57(15) . . ?
C21 C27 C26 118.83(16) . . ?
C22 C27 C21 121.51(16) . . ?
C22 C27 C26 119.65(16) . . ?
C3 C28 H28A 109.5 . . ?
C3 C28 H28B 109.5 . . ?
C3 C28 H28C 109.5 . . ?
H28A C28 H28B 109.5 . . ?
H28A C28 H28C 109.5 . . ?
H28B C28 H28C 109.5 . . ?
N1 B2 C3 117.65(15) . . ?
N1 B2 C18 121.76(15) . . ?
C3 B2 C18 120.55(16) . . ?

loop_
_geom_torsion_atom_site_label_1
_geom_torsion_atom_site_label_2
_geom_torsion_atom_site_label_3
_geom_torsion_atom_site_label_4
_geom_torsion
_geom_torsion_site_symmetry_1
_geom_torsion_site_symmetry_2
_geom_torsion_site_symmetry_3
_geom_torsion_site_symmetry_4
_geom_torsion_publ_flag
O19 C19 C20 C21 179.23(17) . . . . ?
N1 C9 C10 C4 -0.1(2) . . . . ?
N1 C9 C10 C5 -179.70(16) . . . . ?
N1 C11 C12 C13 -7.5(2) . . . . ?
N1 C11 C12 C17 174.52(14) . . . . ?
C3 C4 C10 C5 179.00(17) . . . . ?
C3 C4 C10 C9 -0.6(3) . . . . ?
C4 C3 B2 N1 0.4(2) . . . . ?
C4 C3 B2 C18 -177.58(16) . . . . ?
C5 C6 C7 C8 -0.2(3) . . . . ?
C6 C5 C10 C4 -178.49(17) . . . . ?
C6 C5 C10 C9 1.1(3) . . . . ?
C6 C7 C8 C9 0.4(3) . . . . ?
C7 C8 C9 N1 178.94(16) . . . . ?
C7 C8 C9 C10 0.1(2) . . . . ?
C8 C9 C10 C4 178.75(16) . . . . ?
C8 C9 C10 C5 -0.9(2) . . . . ?
C9 N1 C11 C12 -73.73(19) . . . . ?
C9 N1 B2 C3 -1.1(2) . . . . ?
C9 N1 B2 C18 176.86(16) . . . . ?
C10 C5 C6 C7 -0.6(3) . . . . ?
C11 N1 C9 C8 1.5(2) . . . . ?
C11 N1 C9 C10 -179.71(14) . . . . ?
C11 N1 B2 C3 179.60(14) . . . . ?
C11 N1 B2 C18 -2.5(2) . . . . ?
C11 C12 C13 C14 -178.56(17) . . . . ?
C11 C12 C17 C16 178.63(16) . . . . ?
C12 C13 C14 C15 0.2(3) . . . . ?
C13 C12 C17 C16 0.5(3) . . . . ?
C13 C14 C15 C16 0.3(3) . . . . ?
C14 C15 C16 C17 -0.4(3) . . . . ?
C15 C16 C17 C12 -0.1(3) . . . . ?
C17 C12 C13 C14 -0.6(3) . . . . ?
C18 C19 C20 C21 -0.1(3) . . . . ?
C18 C26 C27 C21 -0.7(2) . . . . ?
C18 C26 C27 C22 -179.77(16) . . . . ?
C19 C18 C26 C25 -178.81(17) . . . . ?
C19 C18 C26 C27 0.7(2) . . . . ?
C19 C18 B2 N1 -104.5(2) . . . . ?
C19 C18 B2 C3 73.4(2) . . . . ?
C19 C20 C21 C27 0.2(3) . . . . ?
C20 C21 C27 C22 179.30(17) . . . . ?
C20 C21 C27 C26 0.2(3) . . . . ?
C22 C23 C24 C25 -0.2(3) . . . . ?
C23 C22 C27 C21 -179.08(18) . . . . ?
C23 C22 C27 C26 0.0(3) . . . . ?
C23 C24 C25 C26 0.0(3) . . . . ?
C24 C25 C26 C18 179.79(16) . . . . ?
C24 C25 C26 C27 0.2(3) . . . . ?
C25 C26 C27 C21 178.88(17) . . . . ?
C25 C26 C27 C22 -0.2(2) . . . . ?
C26 C18 C19 O19 -179.69(14) . . . . ?
C26 C18 C19 C20 -0.4(3) . . . . ?
C26 C18 B2 N1 80.4(2) . . . . ?
C26 C18 B2 C3 -101.7(2) . . . . ?
C27 C22 C23 C24 0.2(3) . . . . ?
C28 C3 C4 C10 -178.35(16) . . . . ?
C28 C3 B2 N1 179.15(16) . . . . ?
C28 C3 B2 C18 1.2(3) . . . . ?
B2 N1 C9 C8 -177.86(16) . . . . ?
B2 N1 C9 C10 0.9(2) . . . . ?
B2 N1 C11 C12 105.62(18) . . . . ?
B2 C3 C4 C10 0.4(3) . . . . ?
B2 C18 C19 O19 4.8(2) . . . . ?
B2 C18 C19 C20 -175.82(16) . . . . ?
B2 C18 C26 C25 -3.6(3) . . . . ?
B2 C18 C26 C27 175.90(16) . . . . ?

_shelx_res_file                  
;
TITL mpas8_a.res in P2(1)
    mpas8.res
    created by SHELXL-2019/3 at 17:04:18 on 02-Mar-2026
REM Old TITL mpas8 in P21 #4
REM SHELXT solution in P2(1): R1 0.078, Rweak 0.019, Alpha 0.002
REM <I/s> 0.796 for 7 systematic absences, Orientation as input
REM Flack x = -0.048 ( 0.092 ) from 1667 Parsons' quotients
REM Formula found by SHELXT: C27 N O
CELL 1.54184 8.6777 11.3747 10.359 90 108.099 90
ZERR 2 0.0002 0.0002 0.0003 0 0.002 0
LATT -1
SYMM -X,0.5+Y,-Z
SFAC C H B N O
UNIT 52 44 2 2 2
DFIX 0.98 O19 H19

L.S. 4
PLAN  5
SIZE 0.04 0.06 0.27
TEMP -173
CONF
list 4
MORE -1
BOND $H
fmap 2
acta
REM <olex2.extras>
REM <HklSrc "%./mpas8.hkl">
REM </olex2.extras>

WGHT    0.048000    0.082700
FVAR       1.11279
O19   5    0.369240    0.263386    0.702590    11.00000    0.02233    0.01900 =
         0.02666   -0.00408    0.00091   -0.00164
H19   2    0.363625    0.178552    0.708964    11.00000    0.04807
N1    4    0.408534    0.571269    0.631790    11.00000    0.01515    0.01731 =
         0.01695   -0.00053    0.00464    0.00132
C3    1    0.240256    0.516104    0.783707    11.00000    0.02017    0.01616 =
         0.01724   -0.00369    0.00481   -0.00296
C4    1    0.123863    0.589454    0.708643    11.00000    0.01678    0.01774 =
         0.02334   -0.00432    0.00789   -0.00067
AFIX  43
H4    2    0.027110    0.598213    0.732276    11.00000   -1.20000
AFIX   0
C5    1    0.014698    0.728305    0.518797    11.00000    0.01765    0.01773 =
         0.02742   -0.00175    0.00422   -0.00024
AFIX  43
H5    2   -0.080469    0.736016    0.544987    11.00000   -1.20000
AFIX   0
C6    1    0.025730    0.789518    0.407632    11.00000    0.01980    0.01857 =
         0.02655    0.00152    0.00019    0.00143
AFIX  43
H6    2   -0.061030    0.838247    0.357216    11.00000   -1.20000
AFIX   0
C7    1    0.166287    0.779129    0.369734    11.00000    0.02596    0.01741 =
         0.01985    0.00114    0.00292   -0.00166
AFIX  43
H7    2    0.174759    0.820987    0.292868    11.00000   -1.20000
AFIX   0
C8    1    0.293095    0.708614    0.442878    11.00000    0.02114    0.01786 =
         0.01927   -0.00066    0.00579   -0.00147
AFIX  43
H8    2    0.388061    0.702919    0.416080    11.00000   -1.20000
AFIX   0
C9    1    0.283072    0.645220    0.556511    11.00000    0.01750    0.01478 =
         0.01795   -0.00265    0.00253   -0.00139
C10   1    0.140214    0.654583    0.594900    11.00000    0.01860    0.01509 =
         0.01963   -0.00216    0.00408   -0.00098
C11   1    0.554641    0.564664    0.588854    11.00000    0.01560    0.02077 =
         0.01958    0.00158    0.00552    0.00027
AFIX  23
H11A  2    0.642715    0.528750    0.663352    11.00000   -1.20000
H11B  2    0.588652    0.645738    0.575914    11.00000   -1.20000
AFIX   0
C12   1    0.537372    0.495972    0.460364    11.00000    0.01873    0.01542 =
         0.02044    0.00417    0.00536    0.00358
C13   1    0.400719    0.430161    0.392737    11.00000    0.01795    0.02086 =
         0.02280    0.00208    0.00721    0.00287
AFIX  43
H13   2    0.310580    0.428387    0.426334    11.00000   -1.20000
AFIX   0
C14   1    0.395272    0.366972    0.276281    11.00000    0.01982    0.02149 =
         0.02460    0.00051    0.00273    0.00193
AFIX  43
H14   2    0.301313    0.322603    0.230865    11.00000   -1.20000
AFIX   0
C15   1    0.526220    0.368316    0.225988    11.00000    0.02742    0.02070 =
         0.02103   -0.00084    0.00644    0.00529
AFIX  43
H15   2    0.521860    0.325386    0.146265    11.00000   -1.20000
AFIX   0
C16   1    0.663235    0.432774    0.293043    11.00000    0.02489    0.02249 =
         0.02631    0.00523    0.01265    0.00502
AFIX  43
H16   2    0.753412    0.433697    0.259471    11.00000   -1.20000
AFIX   0
C17   1    0.669131    0.495896    0.408921    11.00000    0.01837    0.01885 =
         0.02233    0.00318    0.00689    0.00139
AFIX  43
H17   2    0.763684    0.539726    0.454163    11.00000   -1.20000
AFIX   0
C18   1    0.535331    0.415754    0.823902    11.00000    0.01857    0.01722 =
         0.01724    0.00131    0.00689    0.00188
C19   1    0.509651    0.296537    0.801182    11.00000    0.01783    0.02059 =
         0.01849   -0.00123    0.00573   -0.00078
C20   1    0.620391    0.210376    0.872787    11.00000    0.02489    0.01593 =
         0.02472   -0.00080    0.00899    0.00100
AFIX  43
H20   2    0.597715    0.129347    0.853929    11.00000   -1.20000
AFIX   0
C21   1    0.760215    0.243922    0.969252    11.00000    0.02062    0.01988 =
         0.02158    0.00486    0.00773    0.00469
AFIX  43
H21   2    0.834750    0.185800    1.017196    11.00000   -1.20000
AFIX   0
C22   1    0.938953    0.400726    1.099392    11.00000    0.01643    0.02944 =
         0.01953    0.00328    0.00700    0.00323
AFIX  43
H22   2    1.014223    0.343099    1.147515    11.00000   -1.20000
AFIX   0
C23   1    0.971594    0.517394    1.128945    11.00000    0.01648    0.02970 =
         0.02157   -0.00293    0.00455   -0.00326
AFIX  43
H23   2    1.068691    0.540295    1.196647    11.00000   -1.20000
AFIX   0
C24   1    0.859537    0.603227    1.057811    11.00000    0.02174    0.02090 =
         0.02886   -0.00452    0.00813   -0.00335
AFIX  43
H24   2    0.881647    0.684095    1.078244    11.00000   -1.20000
AFIX   0
C25   1    0.719135    0.571127    0.959551    11.00000    0.02039    0.01749 =
         0.02336    0.00059    0.00595    0.00182
AFIX  43
H25   2    0.645442    0.630279    0.913014    11.00000   -1.20000
AFIX   0
C26   1    0.681734    0.450597    0.925955    11.00000    0.01616    0.01915 =
         0.01754    0.00011    0.00748    0.00051
C27   1    0.795500    0.364466    0.998722    11.00000    0.01911    0.02072 =
         0.01652    0.00131    0.00846    0.00149
C28   1    0.214886    0.447423    0.899718    11.00000    0.02524    0.02192 =
         0.02210    0.00008    0.01020    0.00008
AFIX 137
H28A  2    0.291408    0.474730    0.985498    11.00000   -1.50000
H28B  2    0.233043    0.363665    0.887643    11.00000   -1.50000
H28C  2    0.103694    0.459175    0.901517    11.00000   -1.50000
AFIX   0
B2    3    0.396317    0.503933    0.744262    11.00000    0.01691    0.01482 =
         0.01824   -0.00265    0.00258   -0.00145
HKLF 4


REM  mpas8_a.res in P2(1)
REM wR2 = 0.0771, GooF = S = 1.071, Restrained GooF = 1.071 for all data
REM R1 = 0.0292 for 3684 Fo > 4sig(Fo) and 0.0303 for all 3812 data
REM 267 parameters refined using 2 restraints

END

WGHT      0.0480      0.0828

REM Highest difference peak  0.150,  deepest hole -0.154,  1-sigma level  0.036
Q1    1   0.4712  0.4599  0.7871  11.00000  0.05    0.15
Q2    1   0.3107  0.4952  0.7597  11.00000  0.05    0.15
Q3    1   0.5472  0.3610  0.7759  11.00000  0.05    0.14
Q4    1   1.0667  0.5558  1.3421  11.00000  0.05    0.11
Q5    1   0.1970  0.6310  0.5662  11.00000  0.05    0.11
;
_shelx_res_checksum              91310


_exptl_crystal_recrystallization_method 
'Re-crystallisation from solvent: Chloroform'
